# Supplementary material for: Performance of Droplet Digital PCR in Non-Invasive Fetal RHD Genotyping - Comparison with a Routine Real-Time PCR Based Approach
Source: PLoS One. 2015 Nov 12;10(11):e0142572. doi: 10.1371/journal.pone.0142572 (PMC4642940; doi:10.1371/journal.pone.0142572)
Supplement: S1 Fig — (XLSX) [file pone.0142572.s001.xlsx]

## Sheet: S2  Linearity in ddPCR and qPCR
		R2
		qPCR	ddPCR
	RHD exon 5	0.9957	0.9949
	RHD exon 7	0.9951	0.9952
	RHD exon 10	0.9811	0.9953
	GAPDH	0.9937	0.9927
For evaluating the degree of linearity of standard curves, the determined concentrations in ng/µl from both methods were transformed as follows: log concentration (ng/µl) + 2. The value of 2 was added to avoid obtaining negative value after log transformation.
