# Supplementary material for: Performance of Droplet Digital PCR in Non-Invasive Fetal RHD Genotyping - Comparison with a Routine Real-Time PCR Based Approach
Source: PLoS One. 2015 Nov 12;10(11):e0142572. doi: 10.1371/journal.pone.0142572 (PMC4642940; doi:10.1371/journal.pone.0142572)
Supplement: S1 Table — (XLSX) [file pone.0142572.s002.xlsx]

## Sheet: S1 SD a CV in Standard Curves 
		ddPCR				qPCR
		Standard Deviation				Standard Deviation
	Dilution No.	GAPDH	RHD exon 10	RHD exon 7	RHD exon 5	GAPDH	RHD exon 10	RHD exon 7	RHD exon 5
	1	0.117661	0.138443	0.0773791	0.0760282	0.235966	0.658174	0.143195	0.0698884
	2	0.0959481	0.123793	0.0613618	0.0436761	0.130259	0.320341	0.0438585	0.0393511
	3	0.0567031	0.0556766	0.0330424	0.0218024	0.0722194	0.163983	0.0352013	0.0229526
	4	0.0274636	0.0259512	0.0179447	0.0163259	0.0308846	0.0645964	0.0214887	0.0102881
	5	0.0143272	0.026707	0.00903904	0.0132013	0.0177272	0.0420084	0.0118921	0.00847486
	6	0.00836942	0.00717918	0.00601539	0.00497138	0.00920369	0.0197593	0.00516258	0.00397542
	7	0.005479	0.0070354	0.00429121	0.00364746	0.00632841	0.0132295	0.00335822	0.00350461
	8	0.00446957	0.00287299	0.00257182	0.0021258	0.00316543	0.00559996	0.00328449	0.00384765
		Cofficient of Variation				Cofficient of Variation
		GAPDH	RHD exon 10	RHD exon 7	RHD exon 5	GAPDH	RHD exon 10	RHD exon 7	RHD exon 5
	1	5.6416	5.49115	4.47485	4.56818	9.98901	20.7292	3.61103	6.58026
	2	9.02862	9.79622	3.13344	5.18958	10.5224	18.8173	4.0887	4.31922
	3	10.3324	8.57302	6.40753	4.35708	11.0274	19.5507	4.52419	6.85764
	4	9.49311	7.61523	3.92126	6.35347	10.189	16.939	4.14072	9.29314
	5	9.58615	14.9778	6.57542	10.0842	12.1925	22.0154	6.68036	9.80131
	6	10.2293	8.37701	7.78699	9.19282	12.1314	20.9016	6.04734	8.42653
	7	13.17	14.6828	11.2736	11.077	16.1923	25.3487	10.9563	10.8306
	8	23.8705	12.1876	13.0616	11.0621	17.7348	23.6373	23.4987	20.8357
