# Supplementary material for: Performance of Droplet Digital PCR in Non-Invasive Fetal RHD Genotyping - Comparison with a Routine Real-Time PCR Based Approach
Source: PLoS One. 2015 Nov 12;10(11):e0142572. doi: 10.1371/journal.pone.0142572 (PMC4642940; doi:10.1371/journal.pone.0142572)
Supplement: S2 Table — (XLSX) [file pone.0142572.s003.xlsx]

## Sheet: S3 cfDNA non-pregnant patients
	Patient´s No.	ng/ul									Patient´s No.	SD
		ddPCR				qPCR						ddPCR				qPCR
		GAPDH	RHD exon 10	RHD exon 5	RHD exon 7	GAPDH	RHD exon 10	RHD exon 5	RHD exon 7			GAPDH	RHD exon 10	RHD exon 5	RHD exon 7	GAPDH	RHD exon 10	RHD exon 5	RHD exon 7
	1	0.069608	0.034848	0.038808	0.0321	0.112746	0.0413528	0.0541812	0.0249576		1	0.0121356	0.00233532	0.00910034	0.00159132	0.00550899	0.00603452	0.00914129	0.0108634
	2	0.053064	0.054868	0.05148	0.052888	0.103931	0.0594376	0.0783783	0.0660602		2	0.00614048	0.00444966	0.00868897	0.00184957	0.0105293	0.0106708	0.00197312	0.00712493
	3	0.05456	0.056364	0.062656	0.0761	0.121331	0.0714488	0.111783	0.0814322		3	0.00626038	0.00259675	0.0114789	0.00286879	0.0216818	0.00526196	0.00771251	0.00891238
	4	0.088	0.04356	0.050688	0.043648	0.167156	0.055889	0.0774781	0.0351913		4	0.021264	0.0075552	0.00501426	0.00354521	0.0353265	0.00468824	0.00162441	0.00373594
	5	0.057904	0.023144	0.036652	0.0235	0.107252	0.0367178	0.0537002	0.0172459		5	0.00917028	0.00661889	0.0135815	0.00283826	0.011767	0.00792113	0.00384129	0.00788922
	6	0.079728	0.02376	0.036872	0.0267	0.142834	0.0428259	0.066954	0.0230552		6	0.00808116	0.006864	0.0053689	0.00280118	0.0164456	0.00348502	0.00223123	0.0174077
	7	0.0407	0.04664	0.046288	0.047344	0.0715069	0.0415179	0.0682886	0.0386981		7	0.00483259	0.00676985	0.0126722	0.00309661	0.00274015	0.00928305	0.00367364	0.00622477
	8	0.034056	0.0144804	0.0148104	0.015004	0.0418599	0.0196924	0.0278006	0.00808827		8	0.00799009	0.00308939	0.00427101	0.00292889	0.00911314	0.00273263	0.00235578	0.00442284
	9	0.083072	0.07502	0.089496	0.06	0.170928	0.103684	0.142637	0.0632673		9	0.0116447	0.0148036	0.0113035	0.00159678	0.0215227	0.0204195	0.00676671	0.015051
	10	0.052228	0.027456	0.032692	0.0381	0.105426	0.0361634	0.0597534	0.0307212		10	0.00858846	0.000132	0.00769384	0.033792	0.00896909	0.00557833	0.00941275	0.00157852
