# Supplementary material for: Performance of Droplet Digital PCR in Non-Invasive Fetal RHD Genotyping - Comparison with a Routine Real-Time PCR Based Approach
Source: PLoS One. 2015 Nov 12;10(11):e0142572. doi: 10.1371/journal.pone.0142572 (PMC4642940; doi:10.1371/journal.pone.0142572)
Supplement: S3 Table — (XLSX) [file pone.0142572.s004.xlsx]

## Sheet: S4 cffDNA in pregnant patients
		Standard Deviations among triplicates (ddPCR)				Standard Deviations among triplicates (qPCR)
	Patients with RHD positive fetuses	GAPDH	RHD exon 5	RHD exon 7	RHD exon 10	GAPDH	RHD exon 5	RHD exon 7	RHD exon 10
	1	0.00304841	0.00120912	0.00242537	0.000787995	0.0037522	0.00141276	0.00129197	0.00118488
	2	0.00106694	0.00536694	0.00307892	0.00154141	0.000898378	0.0019607	0.00260573	0.00199269
	3	0.0807375	0.00206277	0.00158583	0.00190402	0.00347466	0.000817108	0.000539726	0.00118703
	4	0.0070937	0.0156155	0.00633907	0.00280148	0.00988405	0.000686545	0.000642952	0.000362117
	5	0.00938067	0.00232903	0.00421086	0.00354135	0.00722272	0.00137661	0.00137605	0.000299052
	6	0.00457261	0.00120997	0.00112773	0.00355765	0.00782954	0.000237066	0.000427917	0.00225073
	7	0.00929296	0.000926093	0.00157893	0.00264135	0.00506416	0.000625308	0.000293633	0.000181799
	8	0.0144532	0.00223351	0.00296136	0.00472004	0.00443694	0.000750968	0.00273438	0.000278741
	9	0.0127852	0.00109523	0.00195486	0.0028726	0.00380204	0.000826733	0.000486629	0.000229766
	10	0.0146421	0.00126757	0.00249054	0.00206751	0.0197181	0.00111064	0.000543757	0.00108127
	Patients with RHD negative fetuses
	1	0.0143771	0	0	0	0.00845249	0	0	0
	2	0.016286	0	0	0	0.010264	0	0	0
	3	0.0102102	0	0	0	0.00215711	0	0	0
	4	0.00606195	0	0	0	0.00979768	0	0	0
	5	0.0110052	0	0	0	0.0166316	0	0	0
	6	0.013746	0	0	0	0.00289993	0	0	0
	7	0.0030245	0	0	0	0.0083395	0	0	0
	8	0.00309661	0	0	0	0.00102811	0	0	0
	9	0.0447152	0	0	0	0.0175877	0	0	0
	10	0.00566576	0	0	0	0.0853247	0	0	0
